# Supplementary material for: Sour Fruit Beers—Ethanol and Lactic Acid Fermentation in Beer Production
Source: Molecules. 2025 Aug 12;30(16):3358. doi: 10.3390/molecules30163358 (PMC12388021; doi:10.3390/molecules30163358)
Supplement: Supplementary file 1 [file molecules-30-03358-s001.zip]

Archive with 3 entries (3 files):
- Supplementary Table S1 Scale for assessing beer sensory quality descriptors.pdf
- Supplementary Table S2 Result of sensory analysis of beers.pdf
- Supplementary Table S3 Correlation analysis of beers physicochemical and sensory parameters.pdf
